# Supplementary material for: Interrupted CTG repeats in the 37–43 units size range in the 3ʹUTR of DMPK are common alleles
Source: Eur J Hum Genet. 2025 Jul 8;33(11):1547–53. doi: 10.1038/s41431-025-01907-9 (PMC12583562; doi:10.1038/s41431-025-01907-9)
Supplement: Supplementary file 7 — Supplementary table—allele sizes [file 41431_2025_1907_MOESM7_ESM.xlsx]

## Sheet: Blad1
repeat length of alleles with interruption			repeat length of alleles without interruption
mother	child		mother	child
41	41		40	40
35	35		47	58
39	39		45	45
37	37		45	46
37	37		44	48
37	37		39	39
36	36		39	39
39	39		39	39
43	43
43	43
37	37
39	39
41	41
38	38
37	37
43	43
repeat length of alleles with interruption			repeat length of alleles without interruption
father	child		father	child
38	35		49	151
37	37		42	53
36	38		35	40
37	37		39	44
36	36		39	42
42	40		43	100
37	37		48	150
37	37		40	150
37	37		40	57
41	41		42	60
37	37
41	41
37	37		bold alleles are from the targeted analysis
39	39
37	37
37	37
39	39
